# Supplementary material for: miR-23b and miR-218 silencing increase Muscleblind-like expression and alleviate myotonic dystrophy phenotypes in mammalian models
Source: Nat Commun. 2018 Jun 26;9:2482. doi: 10.1038/s41467-018-04892-4 (PMC6018771; doi:10.1038/s41467-018-04892-4)
Supplement: Supplementary file 5 — Supplementary Data 2 [file 41467_2018_4892_MOESM5_ESM.xlsx]

## Sheet: Hoja1
Treatment		Creatinine (mg/dL)	Urea (mg/dL)	Amilase (U/L)	Alkaline Phosphatase (U/L)	ALT (U/L)	Total bilirubin (mg/dL)	Lipase (U/L)	Biliary acids (µmol/L)	Banded neutrophils (%)	Segmented neutrophils (%)	Basophils (%)	Eosinophils (%)	Lymphocytes (%)	Monocytes (%)	Leukocites (G/L)	Erythrocytes (T/L)	Hemoglobine (g/dL)	Hematocrit (%)	Mean corpuscular volumen (fL)	Mean corpuscular hemoglobin (pg)	Mean corpuscular hemoglobin concentration (g/dL)	Red blood cell distribution width	Platelets
PBS	Mean	0.15	47.5	3065.33	48	71	0.1267*	25.4	40.83	0.8	27	2	9	59.8	1.4*	1.356	5.194	7.3	26.12	42.46	12.76	30	20.32	494.4
	Standard desviation	0.0548	4.764	125.667	8.803	34.699	0.08664	6.986	93.653	0.4472	12.4298	3.937	6.083	15.5145	0.5477	0.26922	1.525	2.4819	6.7214	2.4846	3.0924	7.0242	8.3673	560.584
SC	Mean	0.12	43.6	2889.4	49.8	52	0.078	23.2	13.8	1	32.6	0.2	5	57.4	3.8	2.37	6.272	8.8	25.54	40.62	14.02	34.58	14.38	200.6
	Standard desviation	0.0447	4.98	623.987	2.864	19.339	0.01304	3.493	26.395	0	10.5972	0.4472	2.55	9.6592	1.6432	1.89118	2.07356	2.839	8.7088	1.4237	0.295	1.2598	0.5891	100.863
antagomiR-218	Mean	0.12	50.6	3123	46.67	54.8	0.074	22	5.4	1.26	31.34	0.68	4.2	56.94	5.58	3.154	7.754	11.42	31.64	40.78	15.22	37.3	15.06	535.2
	Standard desviation	0.0447	7.829	119.681	5.859	8.927	0.00894	2.646	7.057	1.2198	16.0897	0.8438	2.775	17.2357	4.2991	1.49184	2.41775	2.7426	10.3587	1.5007	2.2309	5.2067	1.5726	714.104
antagomiR-23b	Mean	0.12	48.6	3216.4	5.859	45.4	0.062	27.4	8.6	1	25.6	0.4	4.2	63.6	5.2	3.064	7.402	10.26	30.04	41.42	13.94	33.66	14.18	311.2
	Standard desviation	0.0447	2.608	79.563	3.808	9.397	0.01304	8.385	14.775	0	4.827	0.8944	2.387	6.6558	1.4832	1.41761	1.7703	2.3115	7.0769	0.9602	0.3782	1.3722	0.5167	108.682
